# Supplementary material for: Wastewater-Based Epidemiology for SARS-CoV-2 in Northern Italy: A Spatiotemporal Model
Source: Int J Environ Res Public Health. 2024 Jun 6;21(6):741. doi: 10.3390/ijerph21060741 (PMC11203876; doi:10.3390/ijerph21060741)
Supplement: Supplementary file 1 [file ijerph-21-00741-s001.zip]

Archive with 1 entries (1 files):
- ijerph-2974130-supplementary.pdf
